# Supplementary material for: Characters evolution of Encyclia (Laeliinae-Orchidaceae) reveals a complex pattern not phylogenetically determined: insights from macro- and micromorphology
Source: BMC Plant Biol. 2023 Dec 20;23:661. doi: 10.1186/s12870-023-04664-3 (PMC10731901; doi:10.1186/s12870-023-04664-3)
Supplement: Supplementary file 6 — Additional file 6. A list of GenBank ID numbers. Table S9. A list of GenBank ID numbers for all DNA sequences used in the phylogenetic analyses, both from the NCBI database and obtained by the one of the co-authors. Table S10. A list of GenBank ID numbers only for new DNA sequences used in the phylogenetic analyses obtained by the one of the co-authors. [file 12870_2023_4664_MOESM6_ESM.xlsx]

## Sheet: Supplementary MD1
Table S9 A list of GenBank ID numbers for all DNA sequences used in the phylogenetic analyses, both from the NCBI database and obtained by the one of the co-authors
Name of taxa	ITS	Xdh	PhyC	matK	ycf1	trnL-trnF	rpl32
Alamania punicea	AF260177.1	----	----	AY425801.1	----	AY422452.1	KT825154.1
Arpophyllum giganteum	AF266742.1	GU004454.1	----	EF065599.1	----	AF265527.1	----
Domingoa kienastii	AY008564.1	----	----	AY396095.1	----	AY422398.1	----
Domingoa nodosa	AY008565.1	----	----	AY425794.1	----	AY422445.1	----
Encyclia acapulcensis	MT859155.1	----	----	----	MT883765.1	----	MT883770.1
Encyclia adenocarpa	KM385587.1	----	KM385780.1	----	KM385884.1	KM385968.1	KM385689.1
Encyclia adenocaula	KM385558.1	----	KM385783.1	AY396111.1	KM385878.1	KM385970.1	KM385726.1
Encyclia advena	KT825409.1	----	----	----	----	KT825330.1	KT825159.1
Encyclia aenicta	KM385581.1	----	KM385784.1	----	KM385947.1	KM385971.1	KM385750.1
Encyclia alata	KM385573.1	----	KM385785.1	EU214162.1	KM385918.1	KM385974.1	KM385748.1
Encyclia alboxanthina	KT825412.1	----	----	----	----	KT825333.1	KT825162.1
Encyclia amanda	KT825413.1	OQ918692	----	----	----	----	KT825163.1
Encyclia ambigua	KP057162.1	----	KM385786.1	----	KM385896.1	KM385976.1	KM385713.1
Encyclia andrichii	KT825465.1	----	----	----	----	KT825396.1	KT825217.1
Encyclia angustiloba	KM385565.1	OQ918683	KM385787.1	MT518439.1	KM385902.1	----	KM385698.1
Encyclia archilae	KP057163.1	----	KM385788.1	----	----	----	KM385711.1
Encyclia argentinensis	KT825485.1	----	----	----	----	KT825400.1	KT825237.1
Encyclia aspera	KM385600.1	----	KM385789.1	MT518440.1	KM385872.1	----	KM385681.1
Encyclia asperula	KM385617.1	OQ867207	KM385790.1	AY396119.1	KM385895.1	KT825335.1	KM385714.1
Encyclia atropurpurea	EF079379.1	----	----	EF079318.1	----	----	----
Encyclia atrorubens	KM385582.1	----	KM385791.1	----	KM385945.1	KM385978.1	KM385755.1
Encyclia belizensis	KT825416.1	----	----	----	----	KT825336.1	KT825167.1
Encyclia betancourtiana	KM385602.1	----	----	----	KM385901.1	----	KM385696.1
Encyclia bipapularis	KM385575.1	----	KM385792.1	----	KM385911.1	KM385979.1	KM385741.1
Encyclia bocourtii	KM385574.1	----	----	----	----	KM385980.1	KM385746.1
Encyclia bohnkiana	KT825417.1	----	----	----	----	KT825337.1	KT825168.1
Encyclia bracteata	KT825418.1	OQ867208		----	----	KT825338.1	KT825169.1
Encyclia bractescens	KM385560.1	----	KM385794.1	AY396112.1	KM385865.1	KM385983.1	KM385680.1
Encyclia bragancae	KT825447.1	----	----	----	----	KT825366.1	KT825198.1
Encyclia calderoniae	KM385588.1	----	----	----	KM385932.1	KM385985.1	KM385767.1
Encyclia candollei	KM385619.1	----	KM385835.1	AY396120.1	KM385934.1	KM386028.1	KM385768.1
Encyclia caximboensis	KT825422.1	----	----	----	----	KT825342.1	----
Encyclia ceratistes	KM385594.1	OQ867214	KM385796.1	----	KM385951.1	KM385991.1	KM385734.1
Encyclia chapadensis	KT825424.1	----	----	----	----	----	KT825174.1
Encyclia chloroleuca	KM385604.1	----	KM385798.1	----	KM385955.1	KT825344.1	KM385656.1
Encyclia conchaechila	KT825426.1	----	----	----	KM385873.1	KT825345.1	KT825176.1
Encyclia cordigera	KM385607.1	----	KM385801.1	AY396114.1	KM385953.1	KM385992.1	KM385728.1
Encyclia correllii	KT825437.1	----	----	----	----	KT825355.1	KT825187.1
Encyclia cyperifolia	KT825427.1	----	----	----	----	KT825346.1	KT825177.1
Encyclia dichroma	AY008530.1	----	----	AY396117.1	----	KT825402.1	KT825239.1
Encyclia dickinsoniana	KM385621.1	----	KM385803.1	----	KM385893.1	KM385993.1	KM385700.1
Encyclia diota	KM385625.1	----	KM385804.1	----	KM385930.1	KM385994.1	KM385761.1
Encyclia diurna	KM385563.1	OQ867215	KM385805.1	AY396118.1	----	KT825348.1	KM385731.1
Encyclia duveenii	KT825431.1	----	----	----	----	KT825349.1	KT825181.1
Encyclia elegantula	KP057172.1	----	----	----	----	----	KM385733.1
Encyclia enriquearcilae	MT859154.1	----	----	----	MT883764.1	----	MT883769.1
Encyclia flabellata	KT825432.1	----	----	----	----	KT825350.1	KT825182.1
Encyclia fowliei	KT825433.1	----	----	----	----	KT825351.1	KT825183.1
Encyclia fucata	KP057173.1	OQ918690	KM385806.1	----	KM385912.1	KM385995.1	KM385745.1
Encyclia gallopavina	KT825434.1	----	----	----	----	KT825352.1	KT825184.1
Encyclia garciae-esquivelii	KM385608.1	OQ867211	KM385807.1	----	KM385861.1	----	KM385744.1
Encyclia gonzalezii	KT825436.1	----	----	----	----	KT825393.1	KT825228.1
Encyclia granitica	KM385601.1	GU004453.1	KM385808.1	----	----	KT825347.1	KM385732.1
Encyclia gravida	KM385595.1	----	KM385809.1	----	KM385899.1	KM385996.1	KM385715.1
Encyclia guatemalensis	KM385572.1	OQ867219	KM385810.1	EU490691.1	EU490741.1	KM385997.1	KM402615.1
Encyclia halbingeriana	KP057174.1		KM385811.1	----	KM385949.1	KM385998.1	KM385737.1
Encyclia hanburyi	KM385589.1	OQ867206	KM385837.1	----	KM385942.1	KM386036.1	KM385754.1
Encyclia hircina	MT859157.1	----		----	MT883767.1	----	MT883772.1
Encyclia huertae	KM385566.1	----	KM385834.1	----	KM385919.1	KM386027.1	KM385759.1
Encyclia inaguensis	KT825441.1	----	----	----	----	KT825359.	KT825191.1
Encyclia incumbens	KM385624.1	----	----	AY396113.1	KM385931.1	KM386003.1	KM385764.1
Encyclia ivonae	KT825442.1	OQ918686	----	----	----	----	KT825193.1
Encyclia jenischiana	KT825435.1	----	----	----	----	KT825353.1	KT825185.1
Encyclia kennedyi	KP057180.1	----	KM385816.1	----	KM385882.1	KM386004.1	KM385727.1
Encyclia leucantha	KM385568.1	----	KM385817.1	----	KM385905.	KM386005.1	KM385635.1
Encyclia linearifolioides	KM385591.1	----	KM385818.1	----	KT825364.1	KM386006.1	KM385639.1
Encyclia mapuerae	KT825474.1	----	----	----	----	KT825391.1	KT825226.1
Encyclia megalantha	KM385606.1	----	----	----	KM385907.1	----	KM385693.1
Encyclia meliosma	KM385579.1	----	KM385821.1	----	KM385936.1	KM386007.1	KM385735.1
Encyclia microbulbon	KM385559.1	----	----	----	KM385869.1	KM386009.1	KM385721.1
Encyclia microtos	KT825448.1	OQ918689	----	----	----	KT825367.1	KT825199.1
Encyclia mooreana	KT825449.1	----	----	----	----	KT825368.1	KM385716.1
Encyclia naranjapatensis	KT825450.1	----	KM385822.1	----	KM385952.1	KM386010.1	KM385666.1
Encyclia nematocaulon	KM385609.1	----	KM385824.1	----	KM385922.1	KM386011.1	KM385725.
Encyclia nizandensis	KM385626.1	----	----	----	KM385889.1	KM386017.1	KM385690.1
Encyclia oestlundii	KM385583.1	----	KM385829.1	----	KM385938.1	KM386018.1	KM385749.1
Encyclia oliveirana	KT825453.1	----	----	----	----	KT825372.1	KT825204.1
Encyclia oncidioides	KT825454.1	OQ918681	----	AY425802.1	----	KT825373.1	KT825205.1
Encyclia osmantha	KM385569.1	OQ867210	----	----	----	KM386019.1	KM385632.1
Encyclia oxypetala	MT859156.1	----	----	----	MT883766.1	----	MT883771.1
Encyclia papillosa	KM385586.1	----	----	----	KM385888.1	KM386020.1	KM385660.1
Encyclia parviflora	KP057190.1	OQ918688	KM385831.1	MT518443.1	KM385917.1	KM386023.1	KM385742.1
Encyclia patens	KT825457.1	OQ867216	----	----	----	KT825376.1	KT825221.1
Encyclia pauciflora	KT825458.1	----	----	----	----	----	KT825209.1
Encyclia peraltensis	KP057191.1	----	----	----	KM385900.1	KM386024.1	----
Encyclia pflanzii	KT825459.1	----	----	----	----	KT825377.1	KT825210.1
Encyclia plicata	KT825460.1	OQ867209	----	----	----	KT825378.1	KT825212.1
Encyclia pollardiana	KM385580.1	OQ918691	----	----	KM385939.1	KM386025.1	KM385643.1
Encyclia profusa	KM385598.1	----	KM385833.1	----	KM385866.1	KM386026.1	KM385665.1
Encyclia randii	KT825489.1	OQ867217	----	AY396121.1	KM385903.1	KM386029.1	KM385695.1
Encyclia remotiflora	KM385592.1	----	----	----	KM385906.1	KM386030.1	KM385717.1
Encyclia replicata	KT825446.1	----	----	----	----	KT825365.1	KT825197.1
Encyclia rufa	KT825463.1	----	----	----	----	----	KT825215.1
Encyclia rzedowskiana	KP057193.1	----	KM385844.1	----	KM385946.1	KM386031.1	KM385705.1
Encyclia saltensis	KP057202.1	----	----	----	----	KM386033.1	KM385633.1
Encyclia sclerocladia	KT825466.1	----	----	----	MK952032.1	KT825384.1	MK952031.1
Encyclia seidelii	KT825467.1	OQ918682	----	----	----	KT825385.1	KT825219.1
Encyclia selligera	KM385629.1	----	KM385836.1	----	KM385941.1	KM386035.1	KM385685.1
Encyclia spatella	KT825470.1	----	KM385839.1	----	KM385943.1	KM386038.1	KM385757.1
Encyclia spiritusanctensis	KM385599.1	OQ867213	KM385840.1	EU214343.1	KM385876.1	KM386039.1	KM385699.1
Encyclia stellata	KM385599.1	----	KM385840.1	EU214343.1	KM385876.1	KM386039.1	KM385699.1
Encyclia suaveolens	KM385561.1	----	KM385843.1		KM385926.1	KM386041.1	KM385770.1
Encyclia tampensis	KT825473.1	----	----	AY396116.1	----	KT825390.1	KT825225.1
Encyclia thienii	KT825475.1	----	----	----	----	KT825392.1	KT825227.1
Encyclia trachycarpa	KM385585.1	----	KM385845.1	----	KM385877.1	KM386042.1	KM385687.1
Encyclia trachychila	KP057199.1	----	KM385846.1	----	KM385883.1	----	KM385719.1
Encyclia tuerckheimii	KP057201.1	----	----	----	KM385880.1	KM386043.1	KM385684.1
Encyclia unaensis	KT825477.1	----	----	----	----	KT825394.1	KT825229.1
Encyclia uxpanapensis	KT825420.1	----	----	----	----	KT825340.1	KT825171.1
Encyclia viridiflora	KT825420.1	----	----	----	----	KT825340.1	KT825171.1
Encyclia xerophytica	KT825478.1	----	----	----	----	KT825395.1	KT825230.1
Epidendrum ciliare	KM495134.1	----	----	MT518444.1	----	----	FJ238583.1
Epidendrum nocturnum	AY008514.1	GU004451.1	----	KM495141.1	----	JQ646022.1	JQ645982.1
Euchile citrina	AY008501.1	----	KM385775.1	AY396106.1	KM385856.1	AY422409.1	KM385771.1
Euchile mariae	AY429397.1	----	----	AY396107.1	----	AY422411.1	----
Homalopetalum pachyphyllum	AF260155.1	----	----	AF263770.1	----	AF266979.1	KR908834.1
Homalopetalum pumilio	AY008524.1	----	----	AY396089.1	----	AY422392.1	----
Meiracyllium gemma	AF260153.1	----	----	AF263767.1	----	AF266974.1	----
Meiracyllium trinasutum	EF079372.1	GU004462.1	----	AY396090.1	----	AY422393.1	----
Homalopetalum pumilum	AY008523.1	----	----	----	----	----	KR908835.1
Nageliella purpurea	AF266743.1	----	----	AF263771.1	----	AF266980.1	KR908856.1
Oestlundia cyanocolumna	AY429418.1	----	----	AY396139.1	----	AY422442.1	----
Oestlundia distantiflora	AY429387.1	----	----	AY425803.1	----	AY422454.1	----
Oestlundia luteorosea	AY429415.1	----	----	AY396136.1	----	AY422439.1	----
Oestlundia tenuissima	AY429419.1	----	----	AY396140.1	----	AY422443.1	----
Prosthechea abbreviata	AF260181.1	----	----	AY425804.1	----	AF267010.1	----
Prosthechea aemula	KJ472394.1	----	----	AY396125.1	----	AY422428.1	----
Prosthechea calamaria	AY008539.1	----	----	----	----	KT825399.1	KT825234.1
Prosthechea chimborazoensis	AY429407.1	----	----	AY396123.1	----	AY422426.1	----
Prosthechea cochleata	AY008545.1	----	----	KF361643.1	KF361689.1	KM385964.1	KM385653.1
Prosthechea cretacea	AY429413.1	----	----	AY396134.1	----	AY422437.1	----
Prosthechea fausta	AY008536.1	----	----	----	----	----	----
Prosthechea glauca	AY429410.1	----	----	AY396130.1	----	AY422433.1	----
Prosthechea ionocentra	AY429411.1	----	----	AY396131.1	----	AY422434.1	----
Prosthechea livida	KM385613.1	----	KM385777.1	----	KM385851.1	KM385965.1	KM385773.1
Prosthechea ochracea	AY429412.1	----	----	AY396133.1	----	AY422436.1	----
Prosthechea prismatocarpa	AY008548.1	----	----	AY396132.1	----	AY422435.1	----
Prosthechea pseudopygmaea	AY429409.1	----	----	AY396128.1	----	AY422431.1	----
Prosthechea pygmaea	AY008546.1	----	----	AY396127.1	----	AY422430.1	KM385671.1
Prosthechea varicosa	KM385614.1	----	KM385778.1	----	KM385852.1	KM385963.1	KM385772.1
Prosthechea vitellina	AY008547.1	----	----	AY396129.1	----	AY422432.1	----

## Sheet: Supplementary MD2
Table S10 A list of GenBank ID numbers only for new DNA sequences used in the phylogenetic analyses obtained by the one of the co-authors
Name of taxa	No of isolation	Voucher	No of GenBank ID for Xdh gene
Encyclia amanda	isolation no 2a	UGDA.0076252	OQ918692
Encyclia angustiloba	isolation no 18	UGDA.0076270	OQ918683
Encyclia asperula	isolation no 11	UGDA.0076262	OQ867207
Encyclia bracteata	isolation no 17	UGDA.0076269	OQ867208
Encyclia ceratistes	isolation no 13	UGDA.0076264	OQ867214
Encyclia ceratistes	isolation no 29	UGDA.0076281	OQ918687
Encyclia ceratistes	isolation no 36	UGDA.0076287	OQ867215
Encyclia diurna	isolation no 3	UGDA.0076250	OQ918693
Encyclia diurna	isolation no 46	UGDA.0076251	OQ918694
Encyclia fucata	isolation no 7	UGDA.0076258	OQ918690
Encyclia garciae-esquivelii	isolation no 24	UGDA.0076276	OQ867211
Encyclia garciae-esquivelii	isolation no 25	UGDA.0076277	OQ867212
Encyclia garciae-esquivelii	isolation no 31	UGDA.0076259	OQ918685
Encyclia guatemalensis	isolation no 38	UGDA.0076289	OQ867219
Encyclia guatemalensis	isolation no 44	UGDA.0076295	OQ867218
Encyclia hanburyi	isolation no 20	UGDA.0076272	OQ867206
Encyclia hanburyi	isolation no 43	UGDA.0076291	OQ918684
Encyclia ivonae	isolation no 34	UGDA.0076285	OQ918686
Encyclia microtos	isolation no 8	UGDA.0076259	OQ918689
Encyclia oncidioides	isolation no 21	UGDA.0076273	OQ918681
Encyclia osmantha	isolation no 22	UGDA.0076274	OQ867210
Encyclia parviflora	isolation no 35	UGDA.0076286	OQ918688
Encyclia patens	isolation no 6	UGDA.0076257	OQ867216
Encyclia plicata	isolation no 15	UGDA.0076267	OQ867209
Encyclia pollardiana	isolation no 9	UGDA.0076260	OQ918691
Encyclia randii	isolation no 42	UGDA.0076293	OQ867217
Encyclia seidelii	isolation no 16	UGDA.0076268	OQ918682
Encyclia spiritusanctensis	isolation no 33	UGDA.0076284	OQ867213
